# Supplementary material for: Improvement of End-of-Synthesis Radiochemical Purity of 177Lu-DOTA-PSMA-Ligands with Alternative Synthesis Approaches: Conversion Upswing and Side-Products Minimization
Source: Pharmaceutics. 2024 Nov 30;16(12):1535. doi: 10.3390/pharmaceutics16121535 (PMC11677419; doi:10.3390/pharmaceutics16121535)
Supplement: Supplementary file 1 [file pharmaceutics-16-01535-s001.zip]

Archive with 1 entries (1 files):
- pharmaceutics-3321897-supplementary.pdf
